# Supplementary material for: Trends in ‘Watch’ and ‘Reserve’ Antibiotic Use in Primary Care in Kazakhstan: The Imperative for Enhancing Stewardship Strategies
Source: Antibiotics (Basel). 2025 Sep 25;14(10):963. doi: 10.3390/antibiotics14100963 (PMC12561045; doi:10.3390/antibiotics14100963)
Supplement: Supplementary file 1 [file antibiotics-14-00963-s001.zip]

Archive with 1 entries (1 files):
- antibiotics-3881281-supplementary.pdf
